# Supplementary material for: Martial arts practice and self-identity development among college students: evidence from an embodied psychological perspective
Source: Front Psychol. 2026 Jul 15;17:1811149. doi: 10.3389/fpsyg.2026.1811149 (PMC13414969; doi:10.3389/fpsyg.2026.1811149)
Supplement: Supplementary file 1 [file Table_1.xlsx]

## Sheet: Experimental
Identity_Commitment_Pre	Identity_Commitment_Post	Embodied_Awareness_Pre	Embodied_Awareness_Post	Self_Esteem_Pre	Self_Esteem_Post	Resilience_Pre	Resilience_Post
71	78	92	102	23	26	21	25
82	89	107	115	22	24	22	26
80	92	100	105	20	24	20	25
94	98	108	117	23	26	20	24
93	98	93	99	18	22	22	26
79	87	108	116	21	25	20	26
80	86	115	121	20	25	20	25
94	101	106	113	24	30	25	29
78	85	95	103	18	24	26	31
75	83	100	109	23	26	28	32
82	91	102	106	17	20	29	31
90	95	90	98	20	26	28	33
93	98	110	117	24	28	28	31
75	85	107	117	23	29	25	28
77	89	96	102	21	24	30	35
83	93	103	109	18	21	28	32
92	99	92	101	17	23	21	26
92	98	102	109	22	27	27	31
94	102	100	107	22	25	30	36
75	83	92	98	19	24	30	34
93	102	111	118	17	23	28	33
74	85	114	121	23	26	22	36
80	91	93	101	19	25	26	30
93	98	104	104	17	22	27	32
93	99	104	110	23	26	22	28
80	84	106	111	19	24	28	32
87	95	97	104	22	25	24	29
81	88	109	117	21	26	20	26
84	95	106	115	17	21	24	29

## Sheet: Control
Identity_Commitment_Pre	Identity_Commitment_Post	Embodied_Awareness_Pre	Embodied_Awareness_Post	Self_Esteem_Pre	Self_Esteem_Post	Resilience_Pre	Resilience_Post
77	75	109	111	18	18	28	30
74	76	94	98	24	25	32	31
78	81	116	117	22	23	23	25
74	76	110	107	24	24	31	32
73	76	91	93	24	24	30	31
80	80	96	100	22	21	22	23
95	93	116	117	23	24	24	23
87	88	101	100	21	19	24	26
89	89	91	94	17	19	26	26
73	74	108	110	20	21	24	25
88	90	101	101	24	25	29	29
80	78	95	93	17	18	30	31
93	92	105	102	24	26	22	22
81	80	109	106	24	26	29	29
92	94	118	115	22	23	23	26
72	72	99	98	23	23	26	24
89	87	105	104	20	18	24	26
75	78	119	119	21	22	27	26
79	80	92	90	24	25	28	29
78	77	106	104	23	24	32	33
73	71	108	111	23	25	25	24
85	84	96	96	20	18	23	22
72	73	119	116	17	18	30	30
87	85	91	91	23	23	22	22
73	73	111	113	20	22	20	23
81	80	104	104	23	22	28	31
83	84	107	107	23	21	27	25
79	78	105	103	19	17	27	27
87	88	90	94	22	22	25	24
